# Supplementary material for: Link between organic nanovescicles from vegetable kingdom and human cell physiology: intracellular calcium signalling
Source: J Nanobiotechnology. 2024 Feb 19;22:68. doi: 10.1186/s12951-024-02340-8 (PMC10875884; doi:10.1186/s12951-024-02340-8)
Supplement: Supplementary file 2 — Additional file 2: Supplementary Tables. [file 12951_2024_2340_MOESM2_ESM.xlsx]

## Sheet: S1
Accession	Description	Biological Process	Gene ID	Protein FDR Confidence: Combined
A0A0B5W3U1	Pectinesterase OS=Malus domestica OX=3750 PE=2 SV=1	cell organization and biogenesis;other metabolic processes;other biological processes		High
A0A498I0J9	Uncharacterized protein OS=Malus domestica OX=3750 GN=DVH24_019508 PE=4 SV=1		A0A498I0J9	High
A0A498JCD4	Uncharacterized protein OS=Malus domestica OX=3750 GN=DVH24_020054 PE=3 SV=1	stress response;other biological processes	A0A498JCD4	High
A0A498ICX7	Uncharacterized protein OS=Malus domestica OX=3750 GN=DVH24_005220 PE=3 SV=1		A0A498ICX7	High
A0A498JDP4	Plasma membrane ATPase OS=Malus domestica OX=3750 GN=DVH24_020966 PE=3 SV=1	transport	A0A498JDP4	High
A0A498I6X8	Plasma membrane ATPase OS=Malus domestica OX=3750 GN=DVH24_002157 PE=3 SV=1	stress response;transport	A0A498I6X8	High
A0A498JXZ6	DNA replication licensing factor MCM6 OS=Malus domestica OX=3750 GN=DVH24_010979 PE=3 SV=1	cell cycle OR cell proliferation;cell organization and biogenesis;DNA metabolism;other metabolic processes	A0A498JXZ6	High
A0A498KKN3	Uncharacterized protein OS=Malus domestica OX=3750 GN=DVH24_014603 PE=3 SV=1	other biological processes	A0A498KKN3	High
Q6QCC6	Thamatin-like PR5 (Fragment) OS=Malus domestica OX=3750 PE=2 SV=1			High
A0A498IQ62	Peroxidase OS=Malus domestica OX=3750 GN=DVH24_009297 PE=3 SV=1	other metabolic processes;stress response;other biological processes	A0A498IQ62; mdm:103422058	High
A0A498HQC6	AAI domain-containing protein OS=Malus domestica OX=3750 GN=DVH24_016488 PE=3 SV=1	transport	A0A498HQC6	High
A0A498JK49	Uncharacterized protein OS=Malus domestica OX=3750 GN=DVH24_014277 PE=3 SV=1	other biological processes	A0A498JK49; mdm:103439260	High
A0A498I164	Plasma membrane ATPase OS=Malus domestica OX=3750 GN=DVH24_001633 PE=3 SV=1	transport	A0A498I164	High
A0A498ID84	LEA_2 domain-containing protein OS=Malus domestica OX=3750 GN=DVH24_034837 PE=4 SV=1	stress response	A0A498ID84	High
A0A498IQK8	Uncharacterized protein OS=Malus domestica OX=3750 GN=DVH24_005994 PE=4 SV=1	signal transduction	A0A498IQK8	High
Q9S7M5	Allergen Mal d 1.02 OS=Malus domestica OX=3750 GN=MALD1 PE=2 SV=1	stress response;signal transduction;other biological processes	mdm:103425638; Q9S7M5	High
A0A498KJN5	Malic enzyme OS=Malus domestica OX=3750 GN=DVH24_018017 PE=3 SV=1	other metabolic processes	A0A498KJN5	High
A0A498HKV6	Ubiquitin-like domain-containing protein OS=Malus domestica OX=3750 GN=DVH24_030694 PE=3 SV=1	protein metabolism;other metabolic processes	A0A498HKV6; mdm:103417465; mdm:103424406; mdm:103451992; mdm:103452148	High
A0A498IWS8	DNA replication licensing factor MCM6 OS=Malus domestica OX=3750 GN=DVH24_022010 PE=3 SV=1	cell cycle OR cell proliferation;cell organization and biogenesis;DNA metabolism;other metabolic processes	A0A498IWS8	High
Q9SYV6	Major allergen Mal d 1.01 OS=Malus domestica OX=3750 GN=MALD1 PE=2 SV=1	stress response;signal transduction;other biological processes	mdm:103452846; Q9SYV6	High
A0A498KRQ6	LEA_2 domain-containing protein OS=Malus domestica OX=3750 GN=DVH24_022486 PE=4 SV=1		A0A498KRQ6	High
A0A498JIY1	LEA_2 domain-containing protein OS=Malus domestica OX=3750 GN=DVH24_008148 PE=4 SV=1		A0A498JIY1; mdm:103441059	High
A0A498IB59	Uncharacterized protein OS=Malus domestica OX=3750 GN=DVH24_041336 PE=3 SV=1	stress response;signal transduction;other biological processes	A0A498IB59	High
A0A498IAJ2	Uncharacterized protein OS=Malus domestica OX=3750 GN=DVH24_041337 PE=3 SV=1	stress response;signal transduction;other biological processes	A0A498IAJ2	High
A0A498HEI4	PHB domain-containing protein OS=Malus domestica OX=3750 GN=DVH24_007134 PE=4 SV=1		A0A498HEI4; mdm:103402934	High
A0A498HUP8	Uncharacterized protein OS=Malus domestica OX=3750 GN=DVH24_016534 PE=3 SV=1	cell cycle OR cell proliferation;other biological processes	A0A498HUP8	High
S4ULE0	Lipoxygenase OS=Malus domestica OX=3750 GN=LOX1a PE=2 SV=1	other metabolic processes	S4ULE0	High
Q4VPH9	Major allergen Mal d 1.03G OS=Malus domestica OX=3750 GN=Mal d 1.03G PE=3 SV=1	stress response;signal transduction;other biological processes	mdm:103431956; Q4VPH9	High
A0A498JGD0	Uncharacterized protein OS=Malus domestica OX=3750 GN=DVH24_033347 PE=3 SV=1	cell cycle OR cell proliferation;transport;other biological processes	A0A498JGD0	High
Q0R368	ACC oxidase OS=Malus domestica OX=3750 GN=ETR1 PE=2 SV=1		Q0R368	High
A0A498I9K2	Protein kinase domain-containing protein OS=Malus domestica OX=3750 GN=DVH24_040746 PE=4 SV=1	protein metabolism;other metabolic processes	A0A498I9K2	High
A0A498I2T6	Uncharacterized protein OS=Malus domestica OX=3750 GN=DVH24_019450 PE=3 SV=1		A0A498I2T6	High
A0A498K271	Peroxidase OS=Malus domestica OX=3750 GN=DVH24_014895 PE=3 SV=1	other metabolic processes;stress response;other biological processes	A0A498K271	High
A0A498I3Y5	Uncharacterized protein OS=Malus domestica OX=3750 GN=DVH24_039502 PE=3 SV=1		A0A498I3Y5; mdm:103453508	High
A0A498IAC3	t-SNARE coiled-coil homology domain-containing protein OS=Malus domestica OX=3750 GN=DVH24_004612 PE=4 SV=1	transport	A0A498IAC3	High
A0A498JV02	Protein DETOXIFICATION OS=Malus domestica OX=3750 GN=DVH24_010088 PE=3 SV=1	transport	A0A498JV02	High
A0A498IMZ0	Uncharacterized protein OS=Malus domestica OX=3750 GN=DVH24_005748 PE=3 SV=1	transport	A0A498IMZ0	High
A0A498KGY4	ABC transporter domain-containing protein OS=Malus domestica OX=3750 GN=DVH24_039017 PE=4 SV=1	transport	A0A498KGY4	High
A0A498HP28	CASP-like protein OS=Malus domestica OX=3750 GN=DVH24_025555 PE=3 SV=1		A0A498HP28	High
A0A498HWW6	Glucan endo-1,3-beta-D-glucosidase OS=Malus domestica OX=3750 GN=DVH24_018996 PE=3 SV=1	other metabolic processes	A0A498HWW6	High
A0A498IKD9	Uncharacterized protein OS=Malus domestica OX=3750 GN=DVH24_005912 PE=3 SV=1	transport	A0A498IKD9	High
A0A498HLX9	Uncharacterized protein OS=Malus domestica OX=3750 GN=DVH24_025231 PE=4 SV=1		A0A498HLX9	High
A0A498K635	Uncharacterized protein OS=Malus domestica OX=3750 GN=DVH24_001387 PE=3 SV=1		A0A498K635	High
A0A498ILI2	NAD(P)H dehydrogenase (quinone) OS=Malus domestica OX=3750 GN=DVH24_003503 PE=3 SV=1		A0A498ILI2	High
A0A498K6U1	Uncharacterized protein OS=Malus domestica OX=3750 GN=DVH24_014742 PE=4 SV=1		A0A498K6U1	High
A0A498HIL5	Uncharacterized protein OS=Malus domestica OX=3750 GN=DVH24_015461 PE=3 SV=1	signal transduction	A0A498HIL5; mdm:103439181	High
A0A498KKN7	Peroxidase OS=Malus domestica OX=3750 GN=DVH24_022884 PE=3 SV=1	other metabolic processes;stress response;other biological processes	A0A498KKN7	High
A0A498JQ85	Uncharacterized protein OS=Malus domestica OX=3750 GN=DVH24_035745 PE=4 SV=1		A0A498JQ85	High
A0A498JFD6	Uncharacterized protein OS=Malus domestica OX=3750 GN=DVH24_033348 PE=3 SV=1	cell cycle OR cell proliferation;other biological processes	A0A498JFD6	High
A0A498KSY7	Phosphoinositide phospholipase C OS=Malus domestica OX=3750 GN=DVH24_022946 PE=4 SV=1	other metabolic processes;signal transduction	A0A498KSY7	High
A0A498I1F9	Cupin type-1 domain-containing protein OS=Malus domestica OX=3750 GN=DVH24_001661 PE=3 SV=1	transport	A0A498I1F9	High
A0A498IT80	Uncharacterized protein OS=Malus domestica OX=3750 GN=DVH24_017522 PE=3 SV=1	transport	A0A498IT80; mdm:103435031	High
A0A498KBD9	ABC transporter domain-containing protein OS=Malus domestica OX=3750 GN=DVH24_039015 PE=3 SV=1	transport	A0A498KBD9	High
A0A498HP05	EF-hand domain-containing protein OS=Malus domestica OX=3750 GN=DVH24_012962 PE=4 SV=1		A0A498HP05; mdm:103450417	High
A0A498JLN8	Peroxidase OS=Malus domestica OX=3750 GN=DVH24_024407 PE=3 SV=1	stress response;other biological processes	A0A498JLN8	High
M1STU4	Vesicle-associated membrance protein OS=Malus domestica OX=3750 GN=VAMP PE=2 SV=1	transport	M1STU4; mdm:103445413	High
A0RZB9	Putative ABC transporter (Fragment) OS=Malus domestica OX=3750 PE=2 SV=1			High
A0A498HXN7	Uncharacterized protein OS=Malus domestica OX=3750 GN=DVH24_029066 PE=4 SV=1		A0A498HXN7	High
A0A498KRN6	Chitinase OS=Malus domestica OX=3750 GN=DVH24_022466 PE=3 SV=1	other metabolic processes	A0A498KRN6	High
A0A498HZS1	Phytocyanin domain-containing protein OS=Malus domestica OX=3750 GN=DVH24_029144 PE=4 SV=1	other metabolic processes	A0A498HZS1	High
A0A498JQD2	Uncharacterized protein OS=Malus domestica OX=3750 GN=DVH24_010313 PE=4 SV=1		A0A498JQD2	High
A0A498JVI1	Uncharacterized protein OS=Malus domestica OX=3750 GN=DVH24_011411 PE=3 SV=1	protein metabolism	A0A498JVI1	High
D6N3G3	Protein kinase OS=Malus domestica OX=3750 PE=4 SV=1	protein metabolism;other metabolic processes		High
A0A498K3M0	STAS domain-containing protein OS=Malus domestica OX=3750 GN=DVH24_002868 PE=3 SV=1	transport	A0A498K3M0	High
A0A498K2V7	Germin-like protein OS=Malus domestica OX=3750 GN=DVH24_015017 PE=3 SV=1		A0A498K2V7	High
Q5UFR1	14-3-3 family protein OS=Malus domestica OX=3750 PE=2 SV=1			High
A0A498KN62	14_3_3 domain-containing protein OS=Malus domestica OX=3750 GN=DVH24_014430 PE=3 SV=1		A0A498KN62	High
A0A498K2J5	Elongation factor 1-alpha OS=Malus domestica OX=3750 GN=DVH24_000748 PE=3 SV=1	protein metabolism;other metabolic processes	A0A498K2J5; mdm:103429295; mdm:103443464	High
A0A498IV72	MFS domain-containing protein OS=Malus domestica OX=3750 GN=DVH24_017120 PE=3 SV=1	transport	A0A498IV72	High
A0A498JDD2	Cysteine proteinase inhibitor (Fragment) OS=Malus domestica OX=3750 GN=DVH24_015916 PE=3 SV=1	other biological processes	A0A498JDD2	High
A0A498HR96	PPM-type phosphatase domain-containing protein OS=Malus domestica OX=3750 GN=DVH24_016808 PE=4 SV=1	protein metabolism;other metabolic processes	A0A498HR96	High
A0A498HEW0	Pectinesterase OS=Malus domestica OX=3750 GN=DVH24_027720 PE=3 SV=1	cell organization and biogenesis;other metabolic processes;other biological processes	A0A498HEW0	High
A0A498JVG9	Uncharacterized protein OS=Malus domestica OX=3750 GN=DVH24_035869 PE=4 SV=1		A0A498JVG9	High
A0A498HHW8	Uncharacterized protein OS=Malus domestica OX=3750 GN=DVH24_031438 PE=4 SV=1		A0A498HHW8	High
A0A498I2Y6	EGF-like domain-containing protein OS=Malus domestica OX=3750 GN=DVH24_001696 PE=4 SV=1		A0A498I2Y6	High
A0A498J3N1	Uncharacterized protein OS=Malus domestica OX=3750 GN=DVH24_000513 PE=3 SV=1		A0A498J3N1	High
A0A498I5E5	Uncharacterized protein OS=Malus domestica OX=3750 GN=DVH24_001958 PE=4 SV=1		A0A498I5E5	High
Q76HM0	Plasma membrane intrinsic protein OS=Malus domestica OX=3750 GN=MdPIP1a PE=2 SV=1	transport	mdm:103455112; Q76HM0	High
A0A498JNZ1	Longin domain-containing protein OS=Malus domestica OX=3750 GN=DVH24_024735 PE=3 SV=1	cell organization and biogenesis;transport;other biological processes	A0A498JNZ1	High
A0A498J769	Uncharacterized protein OS=Malus domestica OX=3750 GN=DVH24_020642 PE=3 SV=1		A0A498J769	High
A0A498IFP9	Uncharacterized protein OS=Malus domestica OX=3750 GN=DVH24_036381 PE=4 SV=1		A0A498IFP9	High
A0A498JX92	14_3_3 domain-containing protein OS=Malus domestica OX=3750 GN=DVH24_021538 PE=3 SV=1		A0A498JX92	High
Q9M6R1	High molecular weight heat shock protein OS=Malus domestica OX=3750 GN=Hsp2 PE=2 SV=1	other biological processes	mdm:103435013; Q9M6R1	High
A0A498ICU4	Glyceraldehyde-3-phosphate dehydrogenase OS=Malus domestica OX=3750 GN=DVH24_041002 PE=3 SV=1	other metabolic processes	A0A498ICU4; mdm:103452095	High
A0A498JV03	Uncharacterized protein OS=Malus domestica OX=3750 GN=DVH24_011221 PE=4 SV=1	transport	A0A498JV03	High
A0A498HRI0	Glyceraldehyde-3-phosphate dehydrogenase OS=Malus domestica OX=3750 GN=DVH24_033773 PE=3 SV=1	other metabolic processes	A0A498HRI0	High
Q76HL9	Plasma membrane intrinsic protein OS=Malus domestica OX=3750 GN=MdPIP1b PE=2 SV=1	transport	mdm:103455107; Q76HL9	High
A0A498KFI2	Uncharacterized protein OS=Malus domestica OX=3750 GN=DVH24_038789 PE=4 SV=1	signal transduction	A0A498KFI2	High
A0A498IWZ8	Phosphoglycerate kinase OS=Malus domestica OX=3750 GN=DVH24_021907 PE=3 SV=1	other metabolic processes	A0A498IWZ8	High
Q00MX4	Chitinase OS=Malus domestica OX=3750 PE=2 SV=1	other metabolic processes		High
A0A498J9J7	Uncharacterized protein OS=Malus domestica OX=3750 GN=DVH24_032428 PE=3 SV=1	cell organization and biogenesis	A0A498J9J7	High
A0A3G5BLX8	Nitrate transporter 1/peptide transporter family protein OS=Malus domestica OX=3750 GN=NPF6.17 PE=2 SV=1	transport	A0A3G5BLX8; mdm:103417173	High
A0A498K5R7	Glutathione peroxidase OS=Malus domestica OX=3750 GN=DVH24_002804 PE=3 SV=1	RNA metabolism OR transcription;other metabolic processes;stress response;other biological processes	A0A498K5R7	High
A0A498IBK2	Uncharacterized protein OS=Malus domestica OX=3750 GN=DVH24_004484 PE=4 SV=1		A0A498IBK2; mdm:103450196	High
A0A498HKR5	ADP-ribosylation factor OS=Malus domestica OX=3750 GN=DVH24_006997 PE=3 SV=1	transport	A0A498HKR5	High
A0A498J1B7	Uncharacterized protein OS=Malus domestica OX=3750 GN=DVH24_028751 PE=3 SV=1	other metabolic processes	A0A498J1B7	High
A0A498H8T5	CYSTM domain-containing protein OS=Malus domestica OX=3750 GN=DVH24_027943 PE=3 SV=1		A0A498H8T5	High
A0A498K137	Uncharacterized protein OS=Malus domestica OX=3750 GN=DVH24_001242 PE=3 SV=1		A0A498K137	High
A0A498J0X8	Uncharacterized protein OS=Malus domestica OX=3750 GN=DVH24_000515 PE=3 SV=1		A0A498J0X8	High
A0A498I4R7	LEA_2 domain-containing protein OS=Malus domestica OX=3750 GN=DVH24_019973 PE=4 SV=1		A0A498I4R7	High
A0A498HZ94	Uncharacterized protein OS=Malus domestica OX=3750 GN=DVH24_019038 PE=4 SV=1		A0A498HZ94	High
A0A498KAP8	Uncharacterized protein OS=Malus domestica OX=3750 GN=DVH24_038710 PE=4 SV=1		A0A498KAP8; mdm:103421397	High
A0A498IYW0	MFS domain-containing protein OS=Malus domestica OX=3750 GN=DVH24_028794 PE=3 SV=1	transport	A0A498IYW0	High
A0A498IPX3	F-box domain-containing protein OS=Malus domestica OX=3750 GN=DVH24_027016 PE=4 SV=1		A0A498IPX3	High
A0A498JAC4	PPM-type phosphatase domain-containing protein OS=Malus domestica OX=3750 GN=DVH24_042533 PE=4 SV=1	protein metabolism;other metabolic processes	A0A498JAC4	High
A0A498KKE0	Uncharacterized protein OS=Malus domestica OX=3750 GN=DVH24_022784 PE=4 SV=1		A0A498KKE0; mdm:103438954	High
A0A498JME5	Uncharacterized protein OS=Malus domestica OX=3750 GN=DVH24_008537 PE=3 SV=1	protein metabolism	A0A498JME5; mdm:103437558	High
A0A498HW03	Uncharacterized protein OS=Malus domestica OX=3750 GN=DVH24_012767 PE=4 SV=1		A0A498HW03	High
U3MJM3	Plasma membrane intrinsic protein 1 OS=Malus domestica OX=3750 GN=PIP1 PE=2 SV=1	transport	mdm:103404451; U3MJM3	High
A0A498ITN0	Usp domain-containing protein OS=Malus domestica OX=3750 GN=DVH24_032977 PE=4 SV=1		A0A498ITN0	High
A0A498IP00	Glucan endo-1,3-beta-D-glucosidase OS=Malus domestica OX=3750 GN=DVH24_013179 PE=3 SV=1	other metabolic processes	A0A498IP00	High
A0A498J5K9	Protein kinase domain-containing protein OS=Malus domestica OX=3750 GN=DVH24_035544 PE=3 SV=1	protein metabolism;other metabolic processes	A0A498J5K9	High
A0A498IF76	Uncharacterized protein OS=Malus domestica OX=3750 GN=DVH24_004716 PE=3 SV=1	transport	A0A498IF76	High
A0A498HZX6	NAD(P)H dehydrogenase (quinone) OS=Malus domestica OX=3750 GN=DVH24_029906 PE=3 SV=1		A0A498HZX6	High
A0A498K174	AAI domain-containing protein OS=Malus domestica OX=3750 GN=DVH24_001371 PE=3 SV=1		A0A498K174	High
A0A498JMK6	GSDH domain-containing protein OS=Malus domestica OX=3750 GN=DVH24_008809 PE=4 SV=1	RNA metabolism OR transcription;other metabolic processes	A0A498JMK6	High
A0A498KJE0	NAD(P)H dehydrogenase (quinone) OS=Malus domestica OX=3750 GN=DVH24_026437 PE=3 SV=1		A0A498KJE0	High
A0A498IAL2	Protein kinase domain-containing protein OS=Malus domestica OX=3750 GN=DVH24_004380 PE=4 SV=1	protein metabolism;other metabolic processes;signal transduction	A0A498IAL2	High
A0A498KFL3	Alpha-mannosidase OS=Malus domestica OX=3750 GN=DVH24_018480 PE=3 SV=1	other metabolic processes	A0A498KFL3	High
A0A498IWT0	Uncharacterized protein OS=Malus domestica OX=3750 GN=DVH24_011839 PE=4 SV=1		A0A498IWT0; mdm:103446945	High
A0A498JQZ9	Uncharacterized protein OS=Malus domestica OX=3750 GN=DVH24_008817 PE=3 SV=1	transport	A0A498JQZ9	High
A0A498HWA0	Uncharacterized protein OS=Malus domestica OX=3750 GN=DVH24_029145 PE=4 SV=1	other metabolic processes	A0A498HWA0	High
A0A498KKT9	Phospholipase D OS=Malus domestica OX=3750 GN=DVH24_018427 PE=3 SV=1	other metabolic processes	A0A498KKT9	High
A0A498JY74	Uncharacterized protein OS=Malus domestica OX=3750 GN=DVH24_037724 PE=3 SV=1		A0A498JY74; mdm:103444308	High
A0A498I5Y0	Protein kinase domain-containing protein OS=Malus domestica OX=3750 GN=DVH24_039583 PE=4 SV=1	protein metabolism;other metabolic processes	A0A498I5Y0	High
A0A498IJZ7	Uncharacterized protein OS=Malus domestica OX=3750 GN=DVH24_036758 PE=4 SV=1		A0A498IJZ7	High
D9ZIU6	Histone H4 OS=Malus domestica OX=3750 GN=C3HL1 PE=2 SV=1		D9ZIU6; mdm:103408781; mdm:103415526; mdm:103421691; mdm:103423416; mdm:103429982; mdm:103433395; mdm:103434887; mdm:103437452; mdm:103454839	High
A0A498KC33	LRRNT_2 domain-containing protein OS=Malus domestica OX=3750 GN=DVH24_017942 PE=4 SV=1		A0A498KC33	High
A0A498I2B1	Uncharacterized protein OS=Malus domestica OX=3750 GN=DVH24_019977 PE=4 SV=1		A0A498I2B1	High
A0A498K5B4	Glucan endo-1,3-beta-D-glucosidase OS=Malus domestica OX=3750 GN=DVH24_004091 PE=3 SV=1	other metabolic processes	A0A498K5B4	High
A0A498JD09	Adenine phosphoribosyltransferase OS=Malus domestica OX=3750 GN=DVH24_020625 PE=3 SV=1	other metabolic processes	A0A498JD09	High
A0A498HZE2	Lipocln_cytosolic_FA-bd_dom domain-containing protein OS=Malus domestica OX=3750 GN=DVH24_029004 PE=3 SV=1		A0A498HZE2	High
A0A498K4V4	Uncharacterized protein OS=Malus domestica OX=3750 GN=DVH24_003931 PE=3 SV=1		A0A498K4V4	High
A0A498KQC7	Annexin OS=Malus domestica OX=3750 GN=DVH24_033928 PE=3 SV=1	stress response	A0A498KQC7	High
A0A498HDY1	Protein kinase domain-containing protein OS=Malus domestica OX=3750 GN=DVH24_030814 PE=4 SV=1	protein metabolism;other metabolic processes	A0A498HDY1	High
A0A498ILH2	Uncharacterized protein OS=Malus domestica OX=3750 GN=DVH24_003330 PE=3 SV=1	protein metabolism;other metabolic processes	A0A498ILH2	High
A0A498HH89	Protein kinase domain-containing protein OS=Malus domestica OX=3750 GN=DVH24_030676 PE=3 SV=1	protein metabolism;other metabolic processes	A0A498HH89; mdm:103417473	High
A0A498HU64	Uncharacterized protein OS=Malus domestica OX=3750 GN=DVH24_012711 PE=4 SV=1		A0A498HU64; mdm:103455775	High
A0A498HYF3	MFS domain-containing protein OS=Malus domestica OX=3750 GN=DVH24_029326 PE=3 SV=1	transport	A0A498HYF3	High
A0A498IAS6	Uncharacterized protein OS=Malus domestica OX=3750 GN=DVH24_041186 PE=4 SV=1	transport	A0A498IAS6	High
A0A498JHM8	Protein kinase domain-containing protein OS=Malus domestica OX=3750 GN=DVH24_011955 PE=4 SV=1	protein metabolism;other metabolic processes	A0A498JHM8	High
A0A498ID85	Protein kinase domain-containing protein OS=Malus domestica OX=3750 GN=DVH24_041201 PE=3 SV=1	protein metabolism;other metabolic processes	A0A498ID85; mdm:103452624	High
A0A498HEM8	AAI domain-containing protein OS=Malus domestica OX=3750 GN=DVH24_027924 PE=3 SV=1		A0A498HEM8; mdm:103432157	High
A0A498JL58	Uncharacterized protein OS=Malus domestica OX=3750 GN=DVH24_008814 PE=4 SV=1	protein metabolism;other metabolic processes	A0A498JL58	High
A0A498K6T4	Uncharacterized protein OS=Malus domestica OX=3750 GN=DVH24_003135 PE=3 SV=1	stress response;developmental processes;signal transduction;other biological processes	A0A498K6T4	High
A0A498IRI1	Fe2OG dioxygenase domain-containing protein OS=Malus domestica OX=3750 GN=DVH24_032961 PE=3 SV=1		A0A498IRI1; mdm:103447496	High
A0A498HH09	Bet_v_1 domain-containing protein OS=Malus domestica OX=3750 GN=DVH24_007545 PE=3 SV=1	stress response;other biological processes	A0A498HH09	High
A0A498JC09	Uncharacterized protein OS=Malus domestica OX=3750 GN=DVH24_033223 PE=4 SV=1		A0A498JC09	High
A0A498KIZ9	Uncharacterized protein OS=Malus domestica OX=3750 GN=DVH24_026287 PE=4 SV=1	other metabolic processes	A0A498KIZ9	High
A0A498KA25	Uncharacterized protein (Fragment) OS=Malus domestica OX=3750 GN=DVH24_038582 PE=4 SV=1		A0A498KA25	High
A0A498JLJ2	Uncharacterized protein OS=Malus domestica OX=3750 GN=DVH24_008435 PE=3 SV=1	RNA metabolism OR transcription;other metabolic processes	A0A498JLJ2	High
A0A498IHU7	Phosphopyruvate hydratase OS=Malus domestica OX=3750 GN=DVH24_035008 PE=3 SV=1	other metabolic processes	A0A498IHU7	High
A0A498JZE6	Uncharacterized protein OS=Malus domestica OX=3750 GN=DVH24_011177 PE=3 SV=1		A0A498JZE6	High
A0A498KMP0	Beta-glucosidase OS=Malus domestica OX=3750 GN=DVH24_025709 PE=3 SV=1	other metabolic processes	A0A498KMP0	High
A0A498IZ75	HMA domain-containing protein OS=Malus domestica OX=3750 GN=DVH24_034545 PE=4 SV=1	other biological processes	A0A498IZ75	High
A0A498I8M1	Malate dehydrogenase OS=Malus domestica OX=3750 GN=DVH24_001855 PE=3 SV=1	other metabolic processes	A0A498I8M1	High
A0A498IY79	RRM domain-containing protein OS=Malus domestica OX=3750 GN=DVH24_042349 PE=4 SV=1		A0A498IY79	High
A0A498JFV5	Uncharacterized protein OS=Malus domestica OX=3750 GN=DVH24_024104 PE=4 SV=1		A0A498JFV5	High
A0A498KN40	Phosphopyruvate hydratase OS=Malus domestica OX=3750 GN=DVH24_022695 PE=3 SV=1	other metabolic processes	A0A498KN40	High
A0A498JV61	AAI domain-containing protein OS=Malus domestica OX=3750 GN=DVH24_036010 PE=3 SV=1		A0A498JV61	High
A0A498HUP1	Uncharacterized protein OS=Malus domestica OX=3750 GN=DVH24_029897 PE=4 SV=1	RNA metabolism OR transcription;other metabolic processes	A0A498HUP1	High
A0A498HIH6	Uncharacterized protein OS=Malus domestica OX=3750 GN=DVH24_013266 PE=4 SV=1		A0A498HIH6	High
A0A498I842	RING-type domain-containing protein OS=Malus domestica OX=3750 GN=DVH24_001862 PE=4 SV=1		A0A498I842	High
A0A498IEP3	t-SNARE coiled-coil homology domain-containing protein OS=Malus domestica OX=3750 GN=DVH24_041198 PE=4 SV=1	cell organization and biogenesis;transport	A0A498IEP3	High
A0A498JI21	Uncharacterized protein OS=Malus domestica OX=3750 GN=DVH24_008009 PE=3 SV=1		A0A498JI21	High
A0A498IH95	Glycerophosphodiester phosphodiesterase OS=Malus domestica OX=3750 GN=DVH24_003254 PE=3 SV=1	other metabolic processes	A0A498IH95	High
A0A498JBU3	Uncharacterized protein OS=Malus domestica OX=3750 GN=DVH24_020597 PE=4 SV=1		A0A498JBU3	High
A0A498IW71	NAD(P)H dehydrogenase (quinone) OS=Malus domestica OX=3750 GN=DVH24_017085 PE=3 SV=1		A0A498IW71; mdm:103446600	High
A0A498HFZ4	t-SNARE coiled-coil homology domain-containing protein OS=Malus domestica OX=3750 GN=DVH24_028198 PE=4 SV=1	transport	A0A498HFZ4	High
A0A498HFI4	BRO1 domain-containing protein OS=Malus domestica OX=3750 GN=DVH24_007492 PE=4 SV=1	transport	A0A498HFI4; mdm:103402624	High
A0A498J9F4	Uncharacterized protein OS=Malus domestica OX=3750 GN=DVH24_033224 PE=4 SV=1		A0A498J9F4	High
A0A498JZA1	Uncharacterized protein OS=Malus domestica OX=3750 GN=DVH24_010836 PE=3 SV=1	protein metabolism;other metabolic processes;other biological processes	A0A498JZA1	High
A0A498I7S1	Uncharacterized protein OS=Malus domestica OX=3750 GN=DVH24_039988 PE=4 SV=1		A0A498I7S1; mdm:103452555	High
A0A498HQG7	ACB domain-containing protein OS=Malus domestica OX=3750 GN=DVH24_015725 PE=3 SV=1		A0A498HQG7	High
A0A498IUV1	PKS_ER domain-containing protein OS=Malus domestica OX=3750 GN=DVH24_028546 PE=4 SV=1		A0A498IUV1; mdm:103445367	High
A0A498I0A4	PMEI domain-containing protein OS=Malus domestica OX=3750 GN=DVH24_029562 PE=4 SV=1	other biological processes	A0A498I0A4	High
A0A109QMC9	Nucleobase-ascorbate transporter 7 OS=Malus domestica OX=3750 PE=2 SV=1	transport		High
A0A498IV29	Secretory carrier-associated membrane protein OS=Malus domestica OX=3750 GN=DVH24_017148 PE=3 SV=1	transport	A0A498IV29	High
A0A498HJC6	PHB domain-containing protein OS=Malus domestica OX=3750 GN=DVH24_007258 PE=3 SV=1	transport	A0A498HJC6	High
A0A498HJS2	F-box domain-containing protein OS=Malus domestica OX=3750 GN=DVH24_015781 PE=4 SV=1		A0A498HJS2	High
A0A498KU52	Peroxidase OS=Malus domestica OX=3750 GN=DVH24_033882 PE=3 SV=1	other metabolic processes;stress response;other biological processes	A0A498KU52	High
A0A498HZX2	Peptidase A1 domain-containing protein OS=Malus domestica OX=3750 GN=DVH24_019268 PE=3 SV=1	protein metabolism	A0A498HZX2	High
A0A498J8Q3	Uncharacterized protein OS=Malus domestica OX=3750 GN=DVH24_020110 PE=3 SV=1		A0A498J8Q3	High
A0A498HI35	RNA helicase OS=Malus domestica OX=3750 GN=DVH24_031114 PE=4 SV=1	RNA metabolism OR transcription;other metabolic processes	A0A498HI35	High
A0A498KJY3	WHy domain-containing protein OS=Malus domestica OX=3750 GN=DVH24_009818 PE=3 SV=1	stress response	A0A498KJY3; mdm:103407581	High
A0A498K4M5	Uncharacterized protein OS=Malus domestica OX=3750 GN=DVH24_030390 PE=4 SV=1	other metabolic processes	A0A498K4M5	High
A0A498K787	Glucan endo-1,3-beta-D-glucosidase OS=Malus domestica OX=3750 GN=DVH24_003859 PE=3 SV=1	other metabolic processes	A0A498K787	High

## Sheet: S2
Biological Process (BP)				Cellular compartment (CC)				Molecular Function (MF)
GO.ID	Description	p.Val	Genes	GO.ID2	Description3	Adj p.Val	Genes2	GO.ID5	Description6	Adj p.Val7	Genes3
GO:0009737	response to abscisic acid	9.54311e-05	J9PZB2,Q9S7M5,A0A498IB59,Q9SYV6,Q5VJQ8,Q4VPJ8	GO:0046658	anchored component of plasma membrane	0.0108367	A0A498JXZ6,A0A498IWS8	GO:0008289	lipid binding	1940000000	Q9S7M5,A0A498HQC6,A0A498JGD0,A0A498IB59,A0A498HUP8,Q9SYV6,Q5VJQ8,Q4VPJ8,A0A498JFD6,A0A498K174,A0A498JLJ2,A0A498HJI8
GO:0097305	response to alcohol	9.54311e-05	J9PZB2,Q9S7M5,A0A498IB59,Q9SYV6,Q5VJQ8,Q4VPJ8	GO:0031225	anchored component of membrane	0.017274	A0A498JXZ6,A0A498HQC6,A0A498IWS8,A0A498K174	GO:0010427	abscisic acid binding	0.237236	Q9S7M5,A0A498IB59,Q9SYV6,Q5VJQ8,Q4VPJ8
GO:0071215	cellular response to abscisic acid stimulus	0.00016575	Q9S7M5,A0A498IB59,Q9SYV6,Q5VJQ8,Q4VPJ8	GO:0005886	plasma membrane	0.000530676	A0A498JXZ6,A0A498JDP4,A0A498HQC6,A0A498I6X8,A0A498I164,A0A498JV02,A0A498IWS8,A0A498KSY7,A0A498H8T5,A0A498K174,A0A498HP28	GO:0019840	isoprenoid binding	0.237236	Q9S7M5,A0A498IB59,Q9SYV6,Q5VJQ8,Q4VPJ8
GO:0009738	abscisic acid-activated signaling pathway	0.00016575	Q9S7M5,A0A498IB59,Q9SYV6,Q5VJQ8,Q4VPJ8	GO:0071944	cell periphery	0.000135324	A0A0H4T655,A0A498JXZ6,A0A498JDP4,A0A498HQC6,A0A498I6X8,A0A498I164,A0A498JV02,A0A498IWS8,A0A498KSY7,A0A498H8T5,A0A498K174,A0A498HP28,A0A498HJI8	GO:0042562	hormone binding	0.036543	Q9S7M5,A0A498IB59,Q9SYV6,Q5VJQ8,Q4VPJ8
GO:0097306	cellular response to alcohol	0.00016575	Q9S7M5,A0A498IB59,Q9SYV6,Q5VJQ8,Q4VPJ8	GO:0031224	intrinsic component of membrane	0.00412818	A0A0H4T655,A0A498JXZ6,A0A498KRQ6,A0A498JIY1,A0A498JDP4,A0A498KRN6,A0A498HQC6,A0A498I6X8,A0A498IV72,A0A498I164,A0A498KKN7,A0A498KGY4,A0A498IMZ0,A0A498IKD9,A0A498JGD0,A0A498JV02,A0A498JQ85,A0A498ID84,A0A498IAC3,A0A498IWS8,Q76HM0,A0A498HZS1,Q76HL9,A0A498IQK8,A0A498JDD2,A0A498I3Y5,A0A498I1F9,Q5UFR1,A0A498K6U1,Q00MX4,A0A498JV03,A0A498HIL5,A0A498IFP9,A0A498IT80,A0A498K4V4,A0A498HI05,A0A498K646,A0A498H8…	GO:0043178	alcohol binding	0.065509	Q9S7M5,A0A498IB59,Q9SYV6,Q5VJQ8,Q4VPJ8
GO:0044092	negative regulation of molecular function	0.000218614	A0A0B5W3U1,Q9S7M5,A0A498IB59,Q9SYV6,Q5VJQ8,Q4VPJ8,A0A498JDD2	GO:0016020	membrane	0.0283541	A0A0H4T655,A0A498JXZ6,A0A498KRQ6,A0A498JIY1,A0A498JDP4,A0A498KRN6,A0A498HQC6,A0A498I6X8,A0A498IV72,A0A498I164,A0A498KKN7,A0A498KGY4,A0A498IMZ0,A0A498IKD9,A0A498JGD0,A0A498JV02,A0A498JQ85,A0A498HUP8,A0A498ID84,A0A498IAC3,A0A498IWS8,Q76HM0,A0A498HZS1,Q76HL9,A0A498IQK8,A0A498JDD2,A0A498I3Y5,A0A498I1F9,Q5UFR1,A0A498K6U1,Q00MX4,A0A498JV03,A0A498HIL5,A0A498IFP9,A0A498IT80,A0A498JFD6,A0A498K4V4,A0A498HI…	GO:0043177	organic acid binding	1.69682	Q9S7M5,A0A498IB59,Q9SYV6,Q5VJQ8,Q4VPJ8,Q0R368
GO:0043086	negative regulation of catalytic activity	0.000218614	A0A0B5W3U1,Q9S7M5,A0A498IB59,Q9SYV6,Q5VJQ8,Q4VPJ8,A0A498JDD2	GO:0005576	extracellular region	0.0675238	Q3BCT8,A0A498IQ62,A0A498KKN7,A0A498K271,A0A498IQK8,A0A498I1F9,A0A498K2V7,A0A498J1B7,A0A498K137	GO:0033293	monocarboxylic acid binding	3.53719	Q9S7M5,A0A498IB59,Q9SYV6,Q5VJQ8,Q4VPJ8
GO:1901700	response to oxygen-containing compound	0.000560925	J9PZB2,Q9S7M5,A0A498KKN3,A0A498JK49,A0A498IB59,Q9SYV6,Q5VJQ8,Q4VPJ8					GO:0031406	carboxylic acid binding	4.46431	Q9S7M5,A0A498IB59,Q9SYV6,Q5VJQ8,Q4VPJ8,Q0R368
GO:0120029	proton export across plasma membrane	0.000768844	A0A498JDP4,A0A498I6X8,A0A498I164					GO:0022857	transmembrane transporter activity	9.29252	A0A498JDP4,A0A498I6X8,A0A498IV72,A0A498I164,A0A498KGY4,A0A498IMZ0,A0A498IKD9,A0A498JGD0,A0A498JV02,Q76HM0,Q76HL9,A0A498JV03,A0A498IT80,A0A498K646,U3MJM3,A0A498HWC1,A0A498IF76,A0A498JAU4,A0A109QMC9,A0A498HYF3
GO:0033993	response to lipid	0.00128686	J9PZB2,Q9S7M5,A0A498IB59,Q9SYV6,Q5VJQ8,Q4VPJ8					GO:0004864	protein phosphatase inhibitor activity	0.000100363	Q9S7M5,A0A498IB59,Q9SYV6,Q5VJQ8,Q4VPJ8
GO:0071396	cellular response to lipid	0.00411931	Q9S7M5,A0A498IB59,Q9SYV6,Q5VJQ8,Q4VPJ8					GO:0019212	phosphatase inhibitor activity	0.000100363	Q9S7M5,A0A498IB59,Q9SYV6,Q5VJQ8,Q4VPJ8
GO:0006979	response to oxidative stress	0.00604888	A0A498IQ62,A0A498I6X8,A0A498KKN7,A0A498JLN8,A0A498K271,A0A498K5R7					GO:0005215	transporter activity	0.000147132	A0A498JDP4,A0A498I6X8,A0A498IV72,A0A498I164,A0A498KGY4,A0A498IMZ0,A0A498IKD9,A0A498JGD0,A0A498JV02,Q76HM0,Q76HL9,A0A498JV03,A0A498IT80,A0A498K646,U3MJM3,A0A498HWC1,A0A498IF76,A0A498JAU4,A0A109QMC9,A0A498HYF3
GO:0140352	export from cell	0.006153	A0A0H4T655,A0A498JDP4,A0A498I6X8,A0A498I164,A0A498HJI8					GO:0004857	enzyme inhibitor activity	0.00142816	A0A0B5W3U1,Q9S7M5,A0A498IB59,Q9SYV6,Q5VJQ8,Q4VPJ8,A0A498JDD2
GO:1901701	cellular response to oxygen-containing compound	0.011614	Q9S7M5,A0A498IB59,Q9SYV6,Q5VJQ8,Q4VPJ8					GO:0019888	protein phosphatase regulator activity	0.00177887	Q9S7M5,A0A498IB59,Q9SYV6,Q5VJQ8,Q4VPJ8
GO:0042743	hydrogen peroxide metabolic process	0.0126849	A0A498IQ62,A0A498KKN7,A0A498JLN8,A0A498K271					GO:0019208	phosphatase regulator activity	0.00198895	Q9S7M5,A0A498IB59,Q9SYV6,Q5VJQ8,Q4VPJ8
GO:0042744	hydrogen peroxide catabolic process	0.0126849	A0A498IQ62,A0A498KKN7,A0A498JLN8,A0A498K271					GO:0008553	P-type proton-exporting transporter activity	0.00383753	A0A498JDP4,A0A498I6X8,A0A498I164
GO:0098869	cellular oxidant detoxification	0.0207156	A0A498IQ62,A0A498KKN7,A0A498JLN8,A0A498K271,A0A498K5R7					GO:0015267	channel activity	0.0103795	A0A498IKD9,Q76HM0,Q76HL9,A0A498IT80,U3MJM3,A0A498HWC1,A0A498IF76
GO:0097237	cellular response to toxic substance	0.0209779	A0A498IQ62,A0A498KKN7,A0A498JLN8,A0A498K271,A0A498K5R7					GO:0022803	passive transmembrane transporter activity	0.0103795	A0A498IKD9,Q76HM0,Q76HL9,A0A498IT80,U3MJM3,A0A498HWC1,A0A498IF76
GO:1990748	cellular detoxification	0.0209779	A0A498IQ62,A0A498KKN7,A0A498JLN8,A0A498K271,A0A498K5R7					GO:0022804	active transmembrane transporter activity	0.0310704	A0A498JDP4,A0A498I6X8,A0A498IV72,A0A498I164,A0A498KGY4,A0A498IMZ0,A0A498JV02,A0A498K646,A0A498JAU4,A0A498HYF3
GO:0072593	reactive oxygen species metabolic process	0.0248518	A0A498IQ62,A0A498KKN7,A0A498JLN8,A0A498K271
GO:0043173	nucleotide salvage	0.0389615	Q5UFR1,A0A498JD09
GO:0046112	nucleobase biosynthetic process	0.0399344	Q5UFR1,A0A498JD09
GO:0015749	monosaccharide transmembrane transport	0.0428461	A0A498IV72,A0A498HYF3
GO:0140115	export across plasma membrane	0.0452423	A0A498JDP4,A0A498I6X8,A0A498I164
GO:0098754	detoxification	0.0482237	A0A498IQ62,A0A498KKN7,A0A498JLN8,A0A498K271,A0A498K5R7
GO:0009636	response to toxic substance	0.0490657	A0A498IQ62,A0A498KKN7,A0A498JLN8,A0A498K271,A0A498K5R7

## Sheet: S3
read set	GD_1	GD_2	GD_3	GD_4	GD_5	GDBio_1	GDBio_2	GDBio_3	GDBio_4	GDBio_5
total_reads	955566	1805534	1579585	1793318	1868094	2631	2125568	1939479	2394778	2782560
no_adapter_reads	259386	104580	120533	50924	75437	2389	126560	105079	61778	46250
too_short_reads	462226	1035714	926065	1078850	1026334	117	1231593	1038180	935077	1149618
UMI_defective_reads	5903	7004	7861	4736	19640	37	15204	12782	16717	23809
miRNA_Reads	47029	130657	89500	119638	135351	11	151037	177607	125504	131989
hairpin_Reads	47	183	358	206	376	0	1526	472	11087	9964
piRNA_Reads	1693	5063	4128	5371	5819	1	7135	6649	4473	4831
rRNA_Reads	10551	22010	6931	6568	25382	0	22447	29860	8509	10034
tRNA_Reads	1601	3428	9820	10846	8626	6	5693	3188	13953	17033
mRNA_Reads	2091	5793	9243	16129	8356	2	6749	6109	7455	11151
otherRNA_Reads	21508	56343	24872	28300	52544	3	53919	72649	40811	39619
notCharacterized_Mappable	0	0	0	0	0	0	0	0	0	0
notCharacterized_notMappable	143531	434759	380274	471750	510229	65	503705	486904	1169414	1338262

## Sheet: S4
Lipid	Molecular Formula	ADNVs GD	ADNVs GD	ADNVs GD	ADNVs GD Bio	ADNVs GD Bio	ADNVs GD Bio
		1	2	3	1	2	3
ADGGA 50:2	C59H106O12	n.d.	n.d.	n.d.	0.0444	0.151	0.1167
CE 18:2	C45H76O2	0.0077	0.0053	0.0074	n.d.	n.d.	n.d.
Cer 34:1:2O	C34H67NO3	0.0736	0.0059	0.0058	n.d.	n.d.	n.d.
Cer 40:0;4O	C40H81NO5	0.0169	0.026	0.0123	0.081	0.0874	0.1431
Cer 40:1;4O	C40H79NO5	0.1466	0.2243	0.1145	0.3744	0.3762	0.6168
Cer 41:1;4O	C41H81NO5	0.0918	0.1213	0.0747	n.d.	n.d.	n.d.
Cer 42:0;4O	C42H85NO5	0.0421	0.0608	0.0379	0.1085	0.1611	0.259
Cer 42:1;4O	C42H83NO5	0.1736	0.2835	0.1232	0.6106	0.7379	11863
Cer 43:0;4O	C43H87NO5	0.0125	0.0163	0.008	n.d.	n.d.	n.d.
Cer 43:1;4O	C43H85NO5	0.0234	0.0342	0.0183	n.d.	n.d.	n.d.
Cer 43:4;4O_A	C43H79NO5	0.0108	0.0035	0.0092	n.d.	n.d.	n.d.
Cer 43:4;4O_B	C43H79NO5	0.0102	0.0051	0.0065	n.d.	n.d.	n.d.
Cer 44:1:2O	C44H87NO3	0.0043	0.008	0.006	n.d.	n.d.	n.d.
Cer 44:1;4O	C44H87NO5	n.d.	n.d.	n.d.	0.0365	0.0537	0.092
DG 32:0	C35H68O5	0.1297	0.11	0.0971	n.d.	n.d.	n.d.
DG 34:0	C37H72O5	0.1631	0.1264	0.0942	n.d.	n.d.	n.d.
DG 34:1	C37H70O5	0.0161	0.0136	0.0222	n.d.	n.d.	n.d.
DG 34:2	C37H68O5	0.0492	0.0813	0.0496	n.d.	n.d.	n.d.
DG 36:0	C39H76O5	0.0715	0.0572	0.0486	n.d.	n.d.	n.d.
DG 36:2	C39H72O5	0.0117	0.0173	0.0134	n.d.	n.d.	n.d.
DG 38:2	C41H76O5	n.d.	n.d.	n.d.	0.046	0.0713	0.0559
DG 40:2	C43H80O5	n.d.	n.d.	n.d.	0.0516	0.0752	0.0623
DGDG 36:3	C51H90O15	n.d.	n.d.	n.d.	0.0411	0.1381	0.0978
DGDG 36:6	C51H84O15	n.d.	n.d.	n.d.	0.0321	0.053	0.0405
DGDG 40:2	C55H100O15	n.d.	n.d.	n.d.	0.0711	0.1332	0.1131
DGDG 42:2	C57H104O15	n.d.	n.d.	n.d.	0.0413	0.0781	0.0717
HexCer 34:2;3O	C40H75NO9	0.0238	0.0498	0.0214	0.2751	0.2003	0.3846
HexCer 40:1;4O_A	C46H89NO10	n.d.	n.d.	n.d.	0.0365	0.0317	0.0627
HexCer 40:1;4O_B	C46H89NO10	0.0177	0.0344	0.0157	0.0128	0.0114	0.0204
HexCer 40:2;3O	C46H87NO9	n.d.	n.d.	n.d.	0.0057	0.0019	0.0027
HexCer 41:1;4O	C47H91NO10	n.d.	n.d.	n.d.	0.061	0.0487	0.0988
HexCer 42:1;4O	C48H93NO10	n.d.	n.d.	n.d.	0.3942	0.3368	0.6407
HexCer 42:2;3O	C48H91NO9	n.d.	n.d.	n.d.	0.0445	0.037	0.0752
LPC 16:0	C24H50NO7P	n.d.	n.d.	n.d.	0.0045	0.0039	0.0076
LPC 18:1	C26H52NO7P	0.0009	0.003	0.0009	0.0089	0.0126	0.0119
LPC 18:2_A	C26H50NO7P	0.0074	0.0317	0.0043	0.2455	0.378	0.3426
LPC 18:2_B	C26H50NO7P	n.d.	n.d.	n.d.	0.2116	0.2989	0.3442
LPE 18:2	C23H44NO7P	0.0171	0.054	0.0085	0.6821	10474	10670
NAGly 16:1/19:0	C37H69NO5	0.0094	0.0254	0.0113	n.d.	n.d.	n.d.
NAOrn 33:1	C38H72N2O5	n.d.	n.d.	n.d.	0.0603	0.0281	0.1469
NAOrn 35:1	C40H76N2O5	n.d.	n.d.	n.d.	0.0961	0.0623	0.1457
PC 32:0	C40H80NO8P	0.0023	0.0034	0.0021	n.d.	n.d.	n.d.
PC 32:2	C40H76NO8P	n.d.	n.d.	n.d.	0.007	0.0059	0.0098
PC 33:2	C41H78NO8P	n.d.	n.d.	n.d.	0.0056	0.0044	0.0067
PC 34:1_A	C42H82NO8P	0.0157	0.0242	0.0128	0.024	0.0215	0.0374
PC 34:1_B	C42H82NO8P	0.0385	0.0563	0.0271	0.0458	0.0376	0.0763
PC 34:2_A	C42H80NO8P	0.234	0.4139	0.195	0.5085	0.5846	12146
PC 34:2_B	C42H80NO8P	0.1522	0.2505	0.1224	0.498	0.5143	0.9138
PC 34:3_A	C42H78NO8P	n.d.	n.d.	n.d.	0.0273	0.0282	0.0549
PC 34:3_B	C42H78NO8P	n.d.	n.d.	n.d.	0.0364	0.0396	0.0857
PC 35:2_A	C43H82NO8P	0.0057	0.0093	0.0049	n.d.	n.d.	n.d.
PC 35:2_B	C43H82NO8P	0.0062	0.0114	0.0052	0.0083	0.0079	0.014
PC 36:1	C44H86NO8P	0.0115	0.0197	0.0103	n.d.	n.d.	n.d.
PC 36:2_A	C44H84NO8P	0.0709	0.1443	0.0655	0.0883	0.1057	0.2103
PC 36:2_B	C44H84NO8P	0.0025	0.0039	0.0024	0.0693	0.074	0.1336
PC 36:2_C	C44H84NO8P	0.0505	0.0823	0.0438	n.d.	n.d.	n.d.
PC 36:3_A	C44H82NO8P	0.0033	0.0043	0.0027	0.0056	0.0072	0.0104
PC 36:3_B	C44H82NO8P	0.0215	0.0391	0.0192	0.0513	0.0521	0.0895
PC 36:3_C	C44H82NO8P	0.0258	0.0475	0.019	n.d.	n.d.	n.d.
PC 36:3_D	C44H82NO8P	0.0341	0.0626	0.0341	0.0597	0.066	0.1372
PC 36:4_A	C44H80NO8P	0.1147	0.1795	0.0965	0.4805	0.4776	0.8359
PC 36:4_B	C44H80NO8P	0.1467	0.2475	0.1238	0.4717	0.5357	10794
PC 36:5_A	C44H78NO8P	0.0091	0.0173	0.0067	0.032	0.0394	0.071
PC 36:5_B	C44H78NO8P	0.0075	0.0128	0.0071	0.0314	0.0277	0.0505
PC 37:2	C45H86NO8P	0.0037	0.0053	0.0031	n.d.	n.d.	n.d.
PC 38:2_A	C46H88NO8P	0.2096	0.3784	0.1908	0.0233	0.0298	0.0488
PC 38:2_B	C46H88NO8P	0.0544	0.1031	0.049	0.0362	0.0529	0.1027
PC 38:3	C46H86NO8P	0.0011	0.0016	0.0009	n.d.	n.d.	n.d.
PC 38:4	C46H84NO8P	0.0032	0.0045	0.002	0.0073	0.0077	0.0138
PC 39:2	C47H90NO8P	0.0377	0.0479	0.0334	0.0243	0.0289	0.0437
PC 40:2	C48H92NO8P	0.0511	0.0748	0.0423	0.1081	0.1368	0.2306
PC 40:3	C48H90NO8P	n.d.	n.d.	n.d.	0.004	0.0048	0.0071
PC 41:2	C49H94NO8P	0.0102	0.0166	0.0091	0.0138	0.0204	0.0272
PC 42:2	C50H96NO8P	0.0098	0.014	0.0086	0.018	0.0193	0.0307
PC O-38:10	C46H74NO7P	0.0034	0.0021	0.0025	n.d.	n.d.	n.d.
PE 33:1	C38H74NO8P	n.d.	n.d.	n.d.	0.0397	0.0314	0.0412
PE 34:2_A	C39H74NO8P	0.2573	0.4176	0.2349	0.8199	0.957	17351
PE 34:2_B	C39H74NO8P	0.4135	13133	0.4133	12311	16422	29216
PE 34:3_A	C39H72NO8P	0.0174	0.0313	0.0157	0.0447	0.0417	0.0876
PE 34:3_B	C39H72NO8P	n.d.	n.d.	n.d.	0.0446	0.0497	0.1003
PE 35:2	C40H76NO8P	n.d.	n.d.	n.d.	0.0278	0.0314	0.0645
PE 36:2_A	C41H78NO8P	0.0539	0.1141	0.0546	0.1172	0.1286	0.2282
PE 36:2_B	C41H78NO8P	0.0671	0.1253	0.0637	0.1238	0.1548	0.2756
PE 36:3_A	C41H76NO8P	0.0256	0.0696	0.0217	0.0854	0.1429	0.2402
PE 36:3_B	C41H76NO8P	0.0242	0.0439	0.0225	n.d.	n.d.	n.d.
PE 36:3_C	C41H76NO8P	0.0334	0.0539	0.0291	0.0318	0.0378	0.0726
PE 36:4_A	C41H74NO8P	0.2951	0.5435	0.2692	n.d.	n.d.	n.d.
PE 36:4_B	C41H74NO8P	0.3178	0.572	0.2843	n.d.	n.d.	n.d.
PE 36:4_C	C41H74NO8P	0.2844	0.6272	0.279	0.9836	0.9988	20427
PE 36:5	C41H72NO8P	0.018	0.0311	0.0173	0.1804	0.19	0.3286
PE 37:4	C42H76NO8P	n.d.	n.d.	n.d.	0.1642	0.1842	0.3432
PE 38:2_A	C43H82NO8P	0.1356	0.2699	0.1268	0.0565	0.0749	0.1187
PE 38:2_B	C43H82NO8P	0.1987	0.3899	0.2097	0.053	0.0716	0.1135
PE 38:2_C	C43H82NO8P	0.2893	0.6148	0.3402	n.d.	n.d.	n.d.
PE 39:2	C44H84NO8P	n.d.	n.d.	n.d.	0.0613	0.0871	0.1248
PE 40:2	C45H86NO8P	0.0566	0.1106	0.0492	n.d.	n.d.	n.d.
PE 40:2_A	C45H86NO8P	n.d.	n.d.	n.d.	0.4058	0.5922	0.8977
PE 40:2_B	C45H86NO8P	n.d.	n.d.	n.d.	0.5453	0.8009	10336
PE 40:3_A	C45H84NO8P	n.d.	n.d.	n.d.	0.0332	0.0528	0.0789
PE 40:3_B	C45H84NO8P	n.d.	n.d.	n.d.	0.0263	0.0519	0.0835
PE 41:2_A	C46H88NO8P	n.d.	n.d.	n.d.	0.0803	0.1305	0.2036
PE 41:2_B	C46H88NO8P	n.d.	n.d.	n.d.	0.1143	0.1707	0.2484
PE 42:2_A	C47H90NO8P	n.d.	n.d.	n.d.	0.1223	0.2129	0.3132
PE 42:2_B	C47H90NO8P	n.d.	n.d.	n.d.	0.1748	0.2728	0.3062
PE O-28:5	C33H58NO7P	0.0163	0.0171	0.0134	n.d.	n.d.	n.d.
PG 34:1	C40H77O10P	n.d.	n.d.	n.d.	0.015	0.0154	0.0328
PG 34:2_A	C40H75O10P	n.d.	n.d.	n.d.	0.0574	0.0632	0.1214
PG 34:2_B	C40H75O10P	n.d.	n.d.	n.d.	0.0652	0.0535	0.101
PG 40:6	C46H79O10P	n.d.	n.d.	n.d.	0.0117	0.0064	0.0146
PI 34:2	C43H79O13P	0.0509	0.1024	0.0476	0.2915	0.3121	0.6214
PI 34:3	C43H77O13P	n.d.	n.d.	n.d.	0.0653	0.0657	0.1346
PS 34:2	C40H74NO10P	n.d.	n.d.	n.d.	0.0389	0.0445	0.0876
PS 36:2_A	C42H78NO10P	0.0242	0.0533	0.0246	0.0342	0.0534	0.0825
PS 36:2_B	C42H78NO10P	n.d.	n.d.	n.d.	0.0385	0.0501	0.0902
PS 36:3_A	C42H76NO10P	0.1397	0.1383	0.1683	n.d.	n.d.	n.d.
PS 36:3_B	C42H76NO10P	0.2589	0.1658	0.1614	n.d.	n.d.	n.d.
PS 36:4	C42H74NO10P	n.d.	n.d.	n.d.	0.1906	0.196	0.3735
PS 38:2_A	C44H82NO10P	0.078	0.1285	0.0728	n.d.	n.d.	n.d.
PS 38:2_B	C44H82NO10P	0.0986	0.1652	0.1049	0.1783	0.2141	0.3581
PS 38:3	C44H80NO10P	n.d.	n.d.	n.d.	0.0797	0.0842	0.1448
PS 38:4	C44H78NO10P	n.d.	n.d.	n.d.	0.0401	0.0439	0.0919
PS 38:6	C44H74NO10P	n.d.	n.d.	n.d.	0.2058	0.1942	0.4253
PS 40:2_A	C46H86NO10P	n.d.	n.d.	n.d.	0.0559	0.0677	0.1165
PS 40:2_B	C46H86NO10P	n.d.	n.d.	n.d.	0.0721	0.0254	0.0903
PS 42:4	C48H86NO10P	n.d.	n.d.	n.d.	0.121	0.1717	0.2731
SE 47:3	C47H80O2	n.d.	n.d.	n.d.	0.0355	0.0519	0.0896
SPB 18:0;3O	C18H39NO3	0.0251	0.0293	0.0119	0.0611	0.0592	0.0875
SPB 18:1;2O	C18H37NO2	0.0045	0.0069	0.0051	n.d.	n.d.	n.d.
STS;Hex 45:1	C51H90O7	0.0029	0.0079	0.0031	0.0252	0.0452	0.0827
STS;Hex 47:3	C53H90O7	n.d.	n.d.	n.d.	0.1526	0.3246	0.6291
TG 43:1	C46H86O6	0.014	0.0071	0.0189	n.d.	n.d.	n.d.
TG 43:2	C46H84O6	0.0051	0.0029	0.0063	n.d.	n.d.	n.d.
TG 45:1	C48H90O6	0.0423	0.0223	0.0551	n.d.	n.d.	n.d.
TG 45:2	C48H88O6	0.0163	0.0084	0.0261	n.d.	n.d.	n.d.
TG 46:2	C49H90O6	0.0429	0.022	0.0751	n.d.	n.d.	n.d.
TG 46:3	C49H88O6	0.0099	0.006	0.017	n.d.	n.d.	n.d.
TG 47:1	C50H94O6	0.0646	0.0323	0.0846	n.d.	n.d.	n.d.
TG 47:2	C50H92O6	0.0434	0.0189	0.0593	n.d.	n.d.	n.d.
TG 47:3	C50H90O6	0.0091	0.0043	0.0146	n.d.	n.d.	n.d.
TG 48:2	C51H94O6	0.0838	0.0431	0.1195	n.d.	n.d.	n.d.
TG 48:3	C51H92O6	0.0205	0.0126	0.0372	n.d.	n.d.	n.d.
TG 48:4	C51H90O6	0.0032	0.0018	0.0043	n.d.	n.d.	n.d.
TG 49:0	C52H100O6	n.d.	n.d.	n.d.	0.0046	0.002	0.0035
TG 49:3	C52H94O6	0.0158	0.0085	0.0232	n.d.	n.d.	n.d.
TG 50:3	C53H96O6	0.0306	0.0186	0.0443	n.d.	n.d.	n.d.
TG 50:4	C53H94O6	0.0074	0.0039	0.0097	n.d.	n.d.	n.d.
TG 51:3	C54H98O6	0.0129	0.0079	0.0157	n.d.	n.d.	n.d.
TG 51:4	C54H96O6	0.004	0.0022	0.0046	n.d.	n.d.	n.d.
TG 52:4	C55H98O6	n.d.	n.d.	n.d.	0.0247	0.0114	0.0187
TG 52:5	C55H96O6	n.d.	n.d.	n.d.	0.0049	0.002	0.0041
TG 54:2	C57H106O6	n.d.	n.d.	n.d.	0.0622	0.0239	0.0468
TG 54:5	C57H100O6	n.d.	n.d.	n.d.	0.0272	0.0125	0.0217
TG 54:6	C57H98O6	n.d.	n.d.	n.d.	0.0142	0.0069	0.0106
TG 54:7	C57H96O6	n.d.	n.d.	n.d.	0.0009	0.0008	0.0015
TG 62:3	C65H120O6	0.0028	0.0015	0.0023	n.d.	n.d.	n.d.
TG O- 36:2	C39H72O5	n.d.	n.d.	n.d.	0.0067	0.0033	0.0072
